# Supplementary material for: Geospatial Distribution of Ambulatory Surgery Center Utilization for Otorhinolaryngologic Surgeries Among Medicare Patients From 2015 to 2019
Source: OTO Open. 2023 Jun 8;7(2):e57. doi: 10.1002/oto2.57 (PMC10249421; doi:10.1002/oto2.57)
Supplement: Supplementary file 1 — Supplemental File 1. All 53 analyzed ENT procedures by Medicare payment with linear regression analysis of key metrics from 2015 to 2019. This is an extended version of Table 1. [file OTO2-7-e57-s001.xlsx]

## Sheet: GroupedBySpecialty
	SUPPLEMENT FOR
	"Geospatial Distribution of Ambulatory Surgery Center Utilization for Otorhinolaryngologic Surgeries among Medicare patients from 2015-2019"
	Rahul S. Yerrabelli				v2022_01_20
Individual Procedure Analysis - Grouped by specialty
									Category:	Total Medicare Payment for Procedure													Total Number of Services for Procedure													% ASC Procedures	Ratio of ASC % Billing to % Procedure
Rank	ENT Subspecialty*	Group	HCPCS Code	HCPCS Description for Procedure	Alternative Description for HCPCS code				Statistic:	Annual Data					5-year Analytics								Annual Data					5-year Analytics
									Year:	2015	2016	2017	2018	2019	Mean	Sum	Slope	Slope SE	Intercept	Intercept SE	R	p	2015	2016	2017	2018	2019	Mean	Sum	Slope	Slope SE	Intercept	Intercept SE	R	p
1	Facial plastics	A	14060	Tissue transfer repair of wound (10 sq centimeters or less) of eyelids, nose, ears, and/or lips	Adjacent tissue transfer or rearrangement, eyelids, nose, ears and/or lips; defect 10 sq cm or less.					7.25316e+06	7.5624e+06	6.71804e+06	7.19037e+06	6.6647e+06	7.07774e+06	3.53887e+07	-154895	106208	3.195e+08	2.14222e+08	-0.644093	0.240809	13950	14043	13157	13033	12781	13392.8	66964	-334.8	75.648	688684	152582	-0.931226	0.0214257	0.8334	1.03
7	Facial plastics	A	14301	Tissue transfer repair of wound (30.1 to 60.0 sq centimeters)	Adjacent tissue transfer or rearrangement, any area; defect 30.1 sq cm to 60.0 sq cm					3.4224e+06	3.32547e+06	3.81179e+06	4.24722e+06	4.43558e+06	3.84849e+06	1.92425e+07	294811	55067.6	-5.90785e+08	1.11071e+08	0.951445	0.0127497	4204	4516	4544	4910	5027	4640.2	23201	204	26.5812	-406828	53614.3	0.975466	0.00459596	0.094	7.62
8	Facial plastics	A	14040	Tissue transfer repair of wound (10 sq centimeters or less) of the forehead, cheeks, chin, mouth, neck, underarms, genitals, hands, and/or feet	Adjacent tissue transfer or rearrangement, forehead, cheeks, chin, mouth, neck, axillae, genitalia, hands and/or feet; defect 10 sq cm or less.					4.17512e+06	3.90772e+06	3.72563e+06	3.47111e+06	3.58257e+06	3.77243e+06	1.88621e+07	-162170	39370.1	3.30869e+08	7.94095e+07	-0.921821	0.0259306	8379	7635	7356	6475	6854	7339.8	36699	-421	112.37	856497	226651	-0.907694	0.033195	0.5054	1.63
11	Facial plastics	A	14041	Tissue transfer repair of wound (10.1 to 30.0 sq centimeters) of the forehead, cheeks, chin, mouth, neck, underarms, genitals, hands, and/or feet	Adjacent tissue transfer or rearrangement, forehead, cheeks, chin, mouth, neck, axillae, genitalia, hands and/or feet; defect 10.1 sq cm to 30.0 sq cm.					2.48117e+06	2.17438e+06	2.23714e+06	2.4554e+06	2.44882e+06	2.35938e+06	1.17969e+07	21631.7	50511.2	-4.12717e+07	1.01881e+08	0.240025	0.697351	4486	3871	4066	4205	4311	4187.8	20939	-1.6	85.551	7415	172556	-0.0107971	0.986253	0.4208	1.22
4	Facial plastics		30520	Reshaping of nasal cartilage	Septoplasty or submucous resection, with or without cartilage scoring, contouring or replacement with graft.					3.82239e+06	3.51047e+06	3.88769e+06	4.45485e+06	4.93268e+06	4.12162e+06	2.06081e+07	316496	97456.6	-6.34251e+08	1.9657e+08	0.882351	0.0475774	9409	9508	10270	10119	10934	10048	50240	366.1	81.435	-728376	164254	0.933139	0.0205443	0.5302	1.16
6	Facial plastics		15260	Relocation of patient skin to nose, ears, eyelids, and/or lips (20 sq centimeters or less)	Full thickness graft, free, including direct closure of donor site, nose, ears, eyelids, and/or lips; 20 sq cm or less.					3.81616e+06	4.35889e+06	3.82732e+06	3.98757e+06	3.50256e+06	3.8985e+06	1.94925e+07	-99852.4	98116	2.05301e+08	1.979e+08	-0.506593	0.383749	7255	7518	7164	6646	6439	7004.4	35022	-250.4	75.9789	512061	153249	-0.885195	0.0458828	0.8892	0.99
18	Facial plastics		11042	Removal of skin and tissue first 20 sq cm or less	Debridement; skin, and subcutaneous tissue.					509299	600263	1.16564e+06	1.31743e+06	644733	847474	4.23737e+06	98803.7	121251	-1.98439e+08	2.44562e+08	0.425707	0.474821	5179	8266	14608	11483	6537	9214.6	46073	593.3	1354.87	-1.18747e+06	2.73276e+06	0.245111	0.691069	0.681	1.17
21	Facial plastics		15004	Preparation of graft site of face, scalp, eyelids, mouth, neck, ears, eye region, genitals, hands, feet, and/or multiple fingers or toes (first 100 sq cm or 1% body area of infants and children)	Surgical preparation or creation of recipient site by excision of open wounds, burn eschar, or scar (including subcutaneous tissues), or incisional release of scar contracture, face, scalp, eyelids, mouth, neck, ears, orbits, genitalia, hands, feet and/or multiple digits; first 100 sq cm or 1% of body area of infants and children					492032	549173	607020	614664	645711	581720	2.9086e+06	37285	5836.31	-7.46221e+07	1.17718e+07	0.965156	0.00776681	3634	3988	4310	4188	4141	4052.2	20261	121.4	64.4001	-240812	129895	0.736365	0.155909	0.8321	1.05
22	Facial plastics		20926	Tissue graft	Tissue grafts, other (eg, paratenon, fat, dermis).					426939	450643	585782	610737	556106	526042	2.63021e+06	41842.8	17929.7	-8.38709e+07	3.61642e+07	0.803002	0.101802	797	865	1009	954	983	921.6	4608	46.1	18.1981	-92062.1	36705.5	0.825492	0.0851824	0.0013	0.97
29	Facial plastics		15120	Skin graft of face, scalp, eyelids, mouth, neck, ears, eye region, genitals, hands, feet, and/or multiple fingers or toes (first 100 sq cm or less, or 1% body area of infants and children)	Split graft, face, eyelids, mouth, neck, ears, orbits, genitalia, and/or multiple digits; 100 sq cm or less, or each one percent of body area of infants and children (except 15050).					249467	333223	322364	447455	374960	345494	1.72747e+06	36521.7	16158.2	-7.33189e+07	3.25911e+07	0.793745	0.1089	392	498	466	538	468	472.4	2362	19.2	16.1212	-38254	32516.5	0.566591	0.319305	0.398	1.4
42	Facial plastics		15730	Creation of flap graft to midface	Midface flap (ie, zygomaticofacial flap) with preservation of vascular pedicle(s)					0	0	0	309666	462172	154368	771838	123401	35623.6	-2.48745e+08	7.18527e+07	0.894423	0.0405215	0	0	0	342	482	164.8	824	130.6	37.8282	-263255	76299.5	0.893823	0.0408638	0.8406	1.02
34	Head & neck	G	11642	Removal of malignant growth (1.1 to 2.0 centimeters) of the face, ears, eyelids, nose, or lips	Excision, malignant lesion, face, ears, eyelids, nose, lips; lesion diameter 1.1 to 2.0 cm.					289427	245483	238474	213254	214497	240227	1.20114e+06	-18209	4184.32	3.69678e+07	8.43977e+06	-0.929111	0.0224143	3552	3055	2923	2585	2634	2949.8	14749	-230.6	50.1581	468070	101169	-0.935792	0.0193413	0.0892	2
43	Head & neck	G	11643	Removal of malignant growth (2.1 to 3.0 centimeters) of the face, ears, eyelids, nose, or lips	Excision, malignant lesion, face, ears, eyelids, nose, lips; lesion diameter 2.1 to 3.0 cm.					139924	140723	128259	129997	103648	128510	642552	-8327.74	2622.36	1.69256e+07	5.28931e+06	-0.877911	0.0502613	1487	1479	1414	1426	1182	1397.6	6988	-66.3	24.6443	135125	49707.6	-0.84081	0.0743969	0.0008	0.74
26	Head & neck	K	60240	Removal of thyroid	Thyroidectomy, total or complete.					559711	564614	289389	325602	324833	412830	2.06415e+06	-70876.7	28848.5	1.43371e+08	5.81874e+07	-0.817313	0.0911215	746	793	423	457	459	575.6	2878	-91	38.4869	184123	77628.1	-0.80671	0.0990007	0.001	0.53
36	Head & neck	K	60220	Total removal of thyroid lobe on one side of the neck	Total thyroid lobectomy, unilateral; with or without isthmusectomy.					168535	208492	242282	258011	259174	227299	1.13649e+06	23079.7	4704.26	-4.63245e+07	9.48849e+06	0.942962	0.0162118	293	323	394	386	376	354.4	1772	22.9	9.21068	-45834.9	18578	0.82052	0.0887783	0.5555	1.41
12	Head & neck		60500	Removal or exploration of parathyroid glands	Parathyroidectomy or exploration of parathyroid(s)					1.46629e+06	1.40877e+06	1.41085e+06	1.86249e+06	2.19762e+06	1.6692e+06	8.34602e+06	191637	64570.5	-3.84863e+08	1.30239e+08	0.863679	0.0591688	1960	1870	1798	2272	2644	2108.8	10544	177	76.4955	-354900	154291	0.800555	0.103664	0.4948	1.63
28	Head & neck		31541	Removal of growth of tongue and/or vocal cord stripping using an endoscope with operating microscope or telescope	Laryngoscopy, direct, operative, with excision of tumor and/ or stripping of vocal cords or epiglottis; with operating microscope.					428917	311468	318524	364008	343437	353271	1.76635e+06	-11841.9	15797.5	2.42383e+07	3.18635e+07	-0.397183	0.507921	1635	1317	1301	1439	1349	1408.2	7041	-45	42.9926	92173.2	86716	-0.517204	0.372142	0.0219	3.18
35	Head & neck		42415	Partial removal of salivary gland growth with release of facial nerve	Excision of parotid tumor or parotid gland; lateral lobe, with dissection and preservation of facial nerve.					196315	287774	301096	183520	183034	230348	1.15174e+06	-13081.8	20150.6	2.66163e+07	4.06438e+07	-0.350972	0.562481	273	406	396	296	253	324.8	1624	-15	24.5498	30579.8	49517	-0.33267	0.584379	0.7767	1.15
46	Head & neck		38510	Biopsy or removal of lymph nodes of neck, open procedure	Biopsy or excision of lymph node(s); deep cervical node(s).					131596	124915	113085	74247.8	112144	111198	555988	-8957.26	6249.53	1.8178e+07	1.26053e+07	-0.637527	0.247227	325	331	339	222	349	313.2	1566	-6.1	18.573	12616.9	37461.8	-0.186301	0.764173	0.0588	2.44
53	Head & neck		42826	Removal of tonsils patient age 12 or over	Tonsillectomy, primary or secondary; age 12 or over.					0	0	6851.1	0	0	1370.22	6851.1	-4.54747e-14	1118.78	1370.22	2.25658e+06	-2.34674e-17	1	0	0	12	0	0	2.4	12	-8.88178e-17	1.95959	2.4	3952.5	-2.61682e-17	1
31	Laryngology	B	31536	Biopsy of voice box using an endoscope with operating microscope or telescope	Laryngoscopy, direct, operative, with biopsy; with operating microscope.					286775	252210	235033	268101	278486	264121	1.3206e+06	-68.768	7579.17	402826	1.52872e+07	-0.00523839	0.99333	1235	1093	1071	1138	1190	1145.4	5727	-4.5	24.5972	10221.9	49612.6	-0.10504	0.866505
40	Laryngology	B	31535	Biopsy of voice box using an endoscope	Laryngoscopy, direct, operative, with biopsy;.					181200	232825	168478	175099	178250	187170	935852	-6362.61	8736.54	1.30206e+07	1.76216e+07	-0.387601	0.519142	963	1039	881	925	880	937.6	4688	-28	18.0437	57413.6	36394.1	-0.667287	0.218513
48	Laryngology	D	43191	Diagnostic examination of esophagus using an endoscope	Esophagoscopy, rigid, transoral; diagnostic, including collection of specimen(s) by brushing or washing when performed (separate procedure)					54382.6	67967.4	68026.5	81217.6	93565.2	73031.9	365159	9161.54	1262.06	-1.84058e+07	2.54557e+06	0.972695	0.0053939	777	909	770	823	887	833.2	4166	13.4	21.6804	-26194.6	43729.4	0.336086	0.580281
50	Laryngology	D	43200	Diagnostic examination of esophagus using an endoscope	Esophagoscopy, rigid or flexible; diagnostic, with or without collection of specimen(s) by brushing or washing (separate procedure).					78306.8	75609	63212.1	63046.9	46478.7	65330.7	326653	-7621.84	1392.86	1.54386e+07	2.80939e+06	-0.953381	0.0119981	1430	1192	1037	897	704	1052	5260	-174.7	9.37568	353422	18910.7	-0.995708	0.000337377
9	Laryngology	E	31575	Diagnostic examination of voice box using flexible endoscope	Laryngoscopy, flexible fiberoptic; diagnostic.					4.09566e+06	3.36711e+06	2.96395e+06	3.00732e+06	3.16473e+06	3.31976e+06	1.65988e+07	-222164	109383	4.51424e+08	2.20625e+08	-0.760895	0.135205	69604	58104	58140	59663	62112	61524.6	307623	-1342.5	1572.9	2.76935e+06	3.17254e+06	-0.442025	0.456102
14	Laryngology	E	31579	Examination to assess movement of vocal cord flaps using an endoscope	Laryngoscopy, flexible or rigid fiberoptic, with stroboscopy.					1.32946e+06	1.08007e+06	957142	1.21338e+06	1.41845e+06	1.1997e+06	5.9985e+06	31129.9	65404.2	-6.15893e+07	1.3192e+08	0.264974	0.666615	11995	9957	10470	13064	15023	12101.8	60509	916.3	527.179	-1.83608e+06	1.06332e+06	0.708342	0.180579
17	Laryngology	E	31525	Diagnostic examination of voice box using an endoscope	Laryngoscopy direct, with or without tracheoscopy; diagnostic, except newborn.					548628	783502	700741	1.02298e+06	1.26896e+06	864962	4.32481e+06	168014	36317	-3.38019e+08	7.32514e+07	0.936517	0.0190171	4231	5918	5299	7722	9470	6528	32640	1228.2	268.017	-2.47075e+06	540591	0.935413	0.0195117
52	Laryngology	E	31526	Diagnostic examination of voice box using an endoscope with operating microscope or telescope	Laryngoscopy direct, with or without tracheoscopy; diagnostic, with operating microscope.					49005.1	34247.6	47429.8	44119.5	29723.9	40905.2	204526	-2869.05	2617.52	5.82778e+06	5.27954e+06	-0.534749	0.353144	507	369	480	427	327	422	2110	-30.2	21.0773	61335.4	42513	-0.637409	0.247343
27	Laryngology		31571	Injection of vocal cords using an endoscope with operating microscope or telescope	Laryngoscopy, direct, with injection into vocal cord(s), therapeutic; with operating microscope.					337017	394076	319826	402641	329494	356611	1.78305e+06	-648.222	14131.1	1.66407e+06	2.85024e+07	-0.026475	0.966295	1894	2112	1695	1987	1859	1909.4	9547	-19.5	55.3807	41240.9	111703	-0.199215	0.74804
41	Laryngology		31622	Diagnostic examination of lung airways using an endoscope	Bronchoscopy; diagnostic, (flexible or rigid), with or without cell washing or brushing.					185956	191174	178972	174191	169168	179892	899461	-5055.91	1375.91	1.03777e+07	2.77522e+06	-0.90455	0.0348885	2037	1907	1836	1720	1750	1850	9250	-76.1	15.7076	155344	31682.3	-0.941633	0.0167784
15	Otology	F	69436	Incision of eardrum with insertion of eardrum tube under general anesthesia	Tympanostomy (requiring insertion of ventilating tube), general anesthesia.					1.29109e+06	1.54175e+06	989018	1.04568e+06	1.01343e+06	1.17619e+06	5.88097e+06	-105140	61873.9	2.13243e+08	1.248e+08	-0.700318	0.187831	4371	4125	3889	4011	4032	4085.6	20428	-79.2	47.388	163832	95581.7	-0.694376	0.193254
45	Otology	F	69433	Incision of eardrum with insertion of eardrum tube under local or topical anesthesia	Tympanostomy (requiring insertion of ventilating tube), local or topical anesthesia.					137112	95794.5	105930	119417	120425	115736	578679	-975.087	5706.03	2.08249e+06	1.15091e+07	-0.098185	0.875188	1272	885	987	1101	1113	1071.6	5358	-10.2	52.8125	21645	106523	-0.11082	0.859189
2	Otology		69930	Implantation of cochlear device	Cochlear device implantation, with or without mastoidectomy.					4.16456e+06	4.69401e+06	6.27711e+06	8.43819e+06	9.40675e+06	6.59612e+06	3.29806e+07	1.42286e+06	150548	-2.86331e+09	3.03655e+08	0.983619	0.00251062	1626	1818	2191	2587	2677	2179.8	10899	287.1	29.7067	-576901	59918.5	0.984317	0.00235204
23	Otology		21235	Obtaining ear cartilage for grafting	Graft; ear cartilage, autogenous, to nose or ear (includes obtaining graft).					268246	348417	542355	589131	547903	459210	2.29605e+06	80002.9	23378.6	-1.60907e+08	4.71547e+07	0.892224	0.0417802	979	1155	1076	1009	997	1043.2	5216	-11	25.6845	23230.2	51805.6	-0.240035	0.697339
37	Otology		69631	Repair of eardrum and ear canal with opening to ear bones	Tympanoplasty without mastoidectomy (including canalplasty, atticotomy and/or middle ear surgery), initial or revision; without ossicular chain reconstruction.					205386	220079	249927	192457	258976	225365	1.12682e+06	7955.82	9327.4	-1.58215e+07	1.88134e+07	0.441788	0.456373	216	234	290	190	274	240.8	1204	7.2	14.4296	-14281.6	29104.5	0.276825	0.652091
44	Otology		69801	Incision of fluid canals of inner ear with infusion of drugs, transcanal approach	Labyrinthotomy, with or without cryosurgery including other nonexcisional destructive procedures or perfusion of vestibuloactive drugs (single or multiple perfusions); transcanal.					149144	125889	101842	117694	99843.4	118883	594413	-10679.6	3994.08	2.16596e+07	8.05606e+06	-0.839296	0.0754425	1628	1419	1184	1357	1106	1338.8	6694	-110.6	39.2578	224419	79183	-0.851882	0.0668888
30	Rhinology	C	31253	Complete examination of nose and sinuses using an endoscope	Nasal/sinus endoscopy, surgical with ethmoidectomy; total (anterior and posterior), including frontal sinus exploration, with removal of tissue from frontal sinus, when performed					0	0	0	831021	880260	342256	1.71128e+06	259154	83296.4	-5.22372e+08	1.68009e+08	0.873729	0.052831	0	0	0	1260	1295	511	2555	385	126.065	-776034	254273	0.869844	0.0552542
39	Rhinology	C	31257	Complete examination of nose and sinuses and removal of nasal sinus using an endoscope	Nasal/sinus endoscopy, surgical with ethmoidectomy; total (anterior and posterior), including sphenoidotomy					0	0	0	439556	545808	197073	985364	153117	45635.8	-3.0864e+08	9.20474e+07	0.888585	0.0438892	0	0	0	750	959	341.8	1709	266.8	78.7871	-537794	158914	0.890301	0.0428904
5	Rhinology	H	30140	Removal of nasal air passage	Submucous resection inferior turbinate, partial or complete					4.09057e+06	4.1634e+06	4.8047e+06	3.41496e+06	3.69964e+06	4.03466e+06	2.01733e+07	-153031	170758	3.12698e+08	3.44419e+08	-0.459544	0.436192	9942	11063	12663	13489	14256	12282.6	61413	1105.4	89.6574	-2.21731e+06	180839	0.990276	0.00114942
38	Rhinology	H	30130	Removal of nasal air passage	Excision inferior turbinate, partial or complete, any method					227895	229412	216179	165503	186750	205148	1.02574e+06	-14620	5775.44	2.96937e+07	1.16491e+07	-0.825302	0.0853189	717	762	717	548	596	668	3340	-45.6	20.3539	92643.2	41053.8	-0.791137	0.110925
51	Rhinology	H	31240	Removal of nasal breathing passages using an endoscope	Nasal/sinus endoscopy, surgical; with concha bullosa resection.					53348.6	27759	47718.7	62021.5	81229	54415.3	272077	9002.31	4909.01	-1.81033e+07	9.90147e+06	0.726994	0.164042	180	176	280	339	465	288	1440	73.3	12.2108	-147558	24629.2	0.960804	0.00926016
3	Rhinology	J	31267	Removal of nasal sinus tissue using an endoscope	Nasal/sinus endoscopy, surgical, with maxillary antrostomy; with removal of tissue from maxillary sinus.					2.45452e+06	4.31326e+06	4.54627e+06	5.0815e+06	5.47472e+06	4.37406e+06	2.18703e+07	680864	162702	-1.36893e+09	3.2817e+08	0.923983	0.0248706	7561	8394	9166	9227	10126	8894.8	44474	596.3	76.124	-1.19384e+06	153542	0.976416	0.00433242
25	Rhinology	J	31288	Removal of nasal sinus tissue using an endoscope	Nasal/sinus endoscopy, surgical, with sphenoidotomy; with removal of tissue from the sphenoid sinus.					460441	585987	820141	132216	167882	433333	2.16667e+06	-103889	86960.8	2.09978e+08	1.754e+08	-0.567781	0.318058	1395	1421	1705	236	274	1006.2	5031	-342.7	159.837	692232	322392	-0.777886	0.121387
10	Rhinology		31276	Exploration of nasal sinus using an endoscope	Nasal/sinus endoscopy, surgical with frontal sinus exploration, with or without removal of tissue from frontal sinus.					3.55155e+06	3.91928e+06	4.51094e+06	1.56875e+06	1.92616e+06	3.09534e+06	1.54767e+07	-560130	339161	1.13288e+09	6.84089e+08	-0.690081	0.197201	5855	6240	7061	3202	3838	5239.2	26196	-707.2	440.151	1.43166e+06	887785	-0.680085	0.206472
13	Rhinology		31231	Diagnostic examination of nasal passages using an endoscope	Nasal endoscopy, diagnostic, unilateral or bilateral (separate procedure).					1.56117e+06	1.47352e+06	1.49548e+06	1.7265e+06	1.86578e+06	1.62449e+06	8.12246e+06	86219.3	35465.1	-1.7228e+08	7.15331e+07	0.814438	0.0932379	33396	32245	32767	38601	42188	35839.4	179197	2394	794.74	-4.79286e+06	1.60299e+06	0.866909	0.057107
16	Rhinology		31256	Incision of nasal sinus using an endoscope	Nasal/sinus endoscopy, surgical, with maxillary antrostomy;.					1.02136e+06	1.03508e+06	1.05994e+06	913927	991835	1.00443e+06	5.02214e+06	-18021.1	17709.9	3.73529e+07	3.5721e+07	-0.506544	0.383802	3599	3847	3956	3242	3465	3621.8	18109	-87.3	92.2941	179706	186157	-0.479295	0.413987
19	Rhinology		31237	Biopsy or removal of nasal polyp or tissue using an endoscope	Nasal/sinus endoscopy, surgical; with biopsy, polypectomy or debridement (separate procedure).					689657	700878	831307	817973	945048	796973	3.98486e+06	62787.8	12746.3	-1.25846e+08	2.57092e+07	0.943382	0.0160339	4011	3961	4811	4766	5431	4596	22980	364.5	79.414	-730600	160178	0.9356	0.0194277
20	Rhinology		30465	Widening of nasal passage	Repair of nasal vestibular stenosis (eg, spreader grafting, lateral nasal wall reconstruction)					423255	460479	747604	606740	738921	595400	2.977e+06	77759.3	32282.9	-1.56245e+08	6.51146e+07	0.811886	0.0951293	483	514	792	687	810	657.2	3286	82.7	28.79	-166149	58069.4	0.856368	0.0639181
24	Rhinology		31254	Partial removal of nasal sinus using an endoscope	Nasal/sinus endoscopy, surgical; with ethmoidectomy, partial (anterior).					278635	433153	514211	551676	492159	453967	2.26983e+06	54556.9	23126.3	-1.09587e+08	4.66458e+07	0.80607	0.0994822	891	890	927	1081	1046	967	4835	50.1	15.75	-100085	31767.8	0.878245	0.0500576
32	Rhinology		30930	Therapeutic fracture of nasal passages	Fracture nasal turbinate(s), therapeutic.					266267	230010	285854	267984	269113	263846	1.31923e+06	4366.51	7045.71	-8.5434e+06	1.42112e+07	0.336891	0.579315	1052	953	1057	1091	1134	1057.4	5287	30.2	17.1316	-59856	34554.5	0.713304	0.176135
33	Rhinology		31259	Removal of tissue from sphenoid sinus using an endoscope	Nasal/sinus endoscopy, surgical w ethmoidectomy; total (anterior and posterior), incl sphenoidotomy, w removal of tissue					0	0	0	560921	751217	262428	1.31214e+06	206336	60242.5	-4.15916e+08	1.21509e+08	0.892385	0.0416876	0	0	0	1016	1363	475.8	2379	374.2	109.215	-754286	220288	0.892447	0.0416519
47	Rhinology		30802	Destruction of soft tissue in nasal passages	Cauterization and/or ablation, mucosa of turbinates, unilateral or bilateral, any method, (separate procedure); intramural.					93891.3	144814	68066.2	98175.2	115199	104029	520146	-402.285	10355.3	915438	2.08866e+07	-0.0224235	0.971452	553	609	491	725	678	611.2	3056	36.6	26.9921	-73211	54443.1	0.616431	0.268152
49	Rhinology		31238	Control of nasal bleeding using an endoscope	Nasal/sinus endoscopy, surgical; with control of epistaxis.					103708	65452.1	57244.2	70939.8	58204.3	71109.7	355548	-8551.92	4906.18	1.73203e+07	9.89576e+06	-0.70935	0.179674	581	379	360	456	350	425.2	2126	-38.5	27.3498	78079.7	55164.5	-0.6307	0.253948
	* ENT subspecialty and procedure group were assigned by this manuscript's authors to relate similar CPT (HCPCS) codes together. These are not officially defined classifications.				ENT Subspecialty Aggregate Analysis
	SE = Standard error								Category:	Total Medicare Payment for Procedures													Total Number of Services for Procedures
	HCPCS = Healthcare Common Procedure Coding System				ENT Subspecialty*	# of HCPCS codes	HCPCS codes for procedures in specialty		Statistic:	Annual Data					5-year Analytics								Annual Data					5-year Analytics
	Slope, intercept, R and p-values refer to fitted linear regression line								Year:	2015	2016	2017	2018	2019	Mean	Sum	Slope	Slope SE	Intercept	Intercept SE	R	p	2015	2016	2017	2018	2019	Mean	Sum	Slope	Slope SE	Intercept	Intercept SE	R	p
	Slope reported in USD/yr
	Intercept reported in USD ("$")				Facial plastics	11	14060, 14301, 14040, 14041, 30520, 15260, 11042, 15004, 20926, 15120, 15730,			2.66481e+07	2.67726e+07	2.68884e+07	2.91065e+07	2.82506e+07	2.75333e+07	1.37666e+08	553876	238017	-1.08963e+09	4.80081e+08	0.802184	0.102424	57685	60708	66950	62893	58957	61438.6	307193	472.9	1304.3	-892401	2.63078e+06	0.204889	0.740964
					Head & neck	9	11642, 11643, 60240, 60220, 60500, 31541, 42415, 38510, 42826,			3.38072e+06	3.29224e+06	3.04881e+06	3.41113e+06	3.73838e+06	3.37426e+06	1.68713e+07	83422.5	76820.5	-1.64889e+08	1.54947e+08	0.531197	0.35697	10271	9574	9000	9083	9246	9434.8	47174	-254.1	118.518	521955	239052	-0.777873	0.121397
					Otology	6	69436, 69433, 69930, 21235, 69631, 69801,			6.21554e+06	7.02594e+06	8.26618e+06	1.05026e+07	1.14473e+07	8.69151e+06	4.34576e+07	1.39402e+06	132537	-2.80305e+09	2.67328e+08	0.986711	0.00183536	10092	9636	9617	10255	10199	9959.8	49799	83.3	102.438	-158056	206617	0.424981	0.475658
					Rhinology	17	31253, 31257, 30140, 30130, 31240, 31267, 31288, 31276, 31231, 31256, 31237, 30465, 31254, 30930, 31259, 30802, 31238,			1.52763e+07	1.77825e+07	2.00057e+07	1.73104e+07	1.91899e+07	1.79129e+07	8.95647e+07	735518	514211	-1.46563e+09	1.03716e+09	0.636764	0.247976	70216	71454	76753	80716	88274	77482.6	387413	4537.8	596.454	-9075260	1.20305e+06	0.975051	0.00471294
					Laryngology	10	31536, 31535, 43191, 43200, 31575, 31579, 31525, 31526, 31571, 31622,			7.14638e+06	6.47879e+06	5.70281e+06	6.4521e+06	6.9773e+06	6.55148e+06	3.27574e+07	-36485.1	204721	8.0142e+07	4.12923e+08	-0.102354	0.869907	94673	82600	81679	88366	94202	88304	441520	482.4	2231.99	-884697	4.50193e+06	0.123822	0.842748
					Total	53	All			5.86671e+07	6.13521e+07	6.39119e+07	6.67826e+07	6.96036e+07	6.40634e+07	3.20317e+08	2.73035e+06	33613.3	-5.44306e+09	6.7798e+07	0.999773	4.11e-06	242937	233972	243999	251313	260878	246620	1233099	5322.3	2020.33	-1.04885e+07	4.07501e+06	0.835575	0.0780318
					Group Aggregate Analysis
									Category:	Total Medicare Payment for Procedures													Total Number of Services for Procedures
					Group*	# of HCPCS codes	HCPCS codes for procedures in group		Statistic:	Annual Data					5-year Analytics								Annual Data					5-year Analytics
									Year:	2015	2016	2017	2018	2019	Mean	Sum	Slope	Slope SE	Intercept	Intercept SE	R	p	2015	2016	2017	2018	2019	Mean	Sum	Slope	Slope SE	Intercept	Intercept SE	R	p
					A	4	14060, 14301, 14040, 14041,			1.73319e+07	1.697e+07	1.64926e+07	1.73641e+07	1.71317e+07	1.7058e+07	8.52902e+07	-622.209	129296	1.8313e+07	2.60791e+08	-0.00277835	0.996462	31019	30065	29123	28623	28973	29560.6	147803	-553.4	156.492	1.14577e+06	315645	-0.898063	0.038466
					B	2	31536, 31535,			467975	485034	403511	443200	456735	451291	2.25646e+06	-6431.38	10616.5	1.34234e+07	2.14136e+07	-0.330142	0.587416	2198	2132	1952	2063	2070	2083	10415	-32.5	27.5642	67635.5	55596.9	-0.562725	0.323367
					C	2	31253, 31257,			0	0	0	1.27058e+06	1.42607e+06	539329	2.69665e+06	412271	128320	-8.31012e+08	2.58822e+08	0.880235	0.0488504	0	0	0	2010	2254	852.8	4264	651.8	202.965	-1.31383e+06	409381	0.880146	0.0489043
					D	2	43191, 43200,			132689	143576	131239	144264	140044	138363	691813	1539.7	2033.64	-2.9672e+06	4.10186e+06	0.400525	0.504018	2207	2101	1807	1720	1591	1885.2	9426	-161.3	18.1731	327227	36655.2	-0.981486	0.0030155
					E	4	31575, 31579, 31525, 31526,			6.02275e+06	5.26493e+06	4.66926e+06	5.2878e+06	5.88186e+06	5.42532e+06	2.71266e+07	-25889.3	197898	5.7644e+07	3.9916e+08	-0.0753154	0.904196	86337	74348	74389	80876	86932	80576.4	402882	771.8	2196.88	-1.47614e+06	4.4311e+06	0.198785	0.748576
					F	2	69436, 69433,			1.4282e+06	1.63755e+06	1.09495e+06	1.16509e+06	1.13386e+06	1.29193e+06	6.45965e+06	-106115	59243.5	2.15326e+08	1.19494e+08	-0.71887	0.171188	5643	5010	4876	5112	5145	5157.2	25786	-89.4	92.9177	185477	187415	-0.485601	0.406955
					G	2	11642, 11643,			429352	386206	366733	343252	318145	368737	1.84369e+06	-26536.7	2238.85	5.38934e+07	4.51575e+06	-0.989491	0.00129117	5039	4534	4337	4011	3816	4347.4	21737	-296.9	30.1624	603195	60837.6	-0.984869	0.00222911
					H	3	30140, 30130, 31240,			4.37182e+06	4.42057e+06	5.0686e+06	3.64249e+06	3.96762e+06	4.29422e+06	2.14711e+07	-158649	173338	3.24289e+08	3.49624e+08	-0.467204	0.427549	10839	12001	13660	14376	15317	13238.6	66193	1133.1	89.7369	-2.27222e+06	180999	0.990723	0.00107117
					I	0				0	0	0	0	0	0	0							0	0	0	0	0	0	0
					J	2	31267, 31288,			2.91496e+06	4.89925e+06	5.36641e+06	5.21372e+06	5.64261e+06	4.80739e+06	2.4037e+07	576975	218778	-1.15895e+09	4.41275e+08	0.835852	0.0778384	8956	9815	10871	9463	10400	9901	49505	253.6	233.74	-501610	471454	0.530855	0.35734
					K	2	60240, 60220,			728246	773107	531671	583613	584007	640129	3.20064e+06	-47797	26273.5	9.70467e+07	5.29937e+07	-0.724243	0.166452	1039	1116	817	843	835	930	4650	-68.1	31.339	138288	63210.7	-0.781984	0.118121

## Sheet: RankedByValue
	SUPPLEMENT FOR
	"Geospatial Distribution of Ambulatory Surgery Center Utilization for Otorhinolaryngologic Surgeries among Medicare patients from 2015-2019"
	Rahul S. Yerrabelli				v2022_01_20
Individual Procedure Analysis - Ranked by value
									Category:	Total Medicare Payment for Procedure													Total Number of Services for Procedure													% ASC Procedures	Ratio of ASC % Billing to % Procedure
Rank	ENT Subspecialty*	Group	HCPCS Code	HCPCS Description for Procedure	Alternative Description for HCPCS code				Statistic:	Annual Data					5-year Analytics								Annual Data					5-year Analytics
									Year:	2015	2016	2017	2018	2019	Mean	Sum	Slope	Slope SE	Intercept	Intercept SE	R	p	2015	2016	2017	2018	2019	Mean	Sum	Slope	Slope SE	Intercept	Intercept SE	R	p
1	Facial plastics	A	14060	Tissue transfer repair of wound (10 sq centimeters or less) of eyelids, nose, ears, and/or lips	Adjacent tissue transfer or rearrangement, eyelids, nose, ears and/or lips; defect 10 sq cm or less.					7.25316e+06	7.5624e+06	6.71804e+06	7.19037e+06	6.6647e+06	7.07774e+06	3.53887e+07	-154895	106208	3.195e+08	2.14222e+08	-0.644093	0.240809	13950	14043	13157	13033	12781	13392.8	66964	-334.8	75.648	688684	152582	-0.931226	0.0214257	0.8334	1.03
2	Otology		69930	Implantation of cochlear device	Cochlear device implantation, with or without mastoidectomy.					4.16456e+06	4.69401e+06	6.27711e+06	8.43819e+06	9.40675e+06	6.59612e+06	3.29806e+07	1.42286e+06	150548	-2.86331e+09	3.03655e+08	0.983619	0.00251062	1626	1818	2191	2587	2677	2179.8	10899	287.1	29.7067	-576901	59918.5	0.984317	0.00235204	0.094	7.62
3	Rhinology	J	31267	Removal of nasal sinus tissue using an endoscope	Nasal/sinus endoscopy, surgical, with maxillary antrostomy; with removal of tissue from maxillary sinus.					2.45452e+06	4.31326e+06	4.54627e+06	5.0815e+06	5.47472e+06	4.37406e+06	2.18703e+07	680864	162702	-1.36893e+09	3.2817e+08	0.923983	0.0248706	7561	8394	9166	9227	10126	8894.8	44474	596.3	76.124	-1.19384e+06	153542	0.976416	0.00433242	0.5054	1.63
4	Facial plastics		30520	Reshaping of nasal cartilage	Septoplasty or submucous resection, with or without cartilage scoring, contouring or replacement with graft.					3.82239e+06	3.51047e+06	3.88769e+06	4.45485e+06	4.93268e+06	4.12162e+06	2.06081e+07	316496	97456.6	-6.34251e+08	1.9657e+08	0.882351	0.0475774	9409	9508	10270	10119	10934	10048	50240	366.1	81.435	-728376	164254	0.933139	0.0205443	0.4208	1.22
5	Rhinology	H	30140	Removal of nasal air passage	Submucous resection inferior turbinate, partial or complete					4.09057e+06	4.1634e+06	4.8047e+06	3.41496e+06	3.69964e+06	4.03466e+06	2.01733e+07	-153031	170758	3.12698e+08	3.44419e+08	-0.459544	0.436192	9942	11063	12663	13489	14256	12282.6	61413	1105.4	89.6574	-2.21731e+06	180839	0.990276	0.00114942	0.5302	1.16
6	Facial plastics		15260	Relocation of patient skin to nose, ears, eyelids, and/or lips (20 sq centimeters or less)	Full thickness graft, free, including direct closure of donor site, nose, ears, eyelids, and/or lips; 20 sq cm or less.					3.81616e+06	4.35889e+06	3.82732e+06	3.98757e+06	3.50256e+06	3.8985e+06	1.94925e+07	-99852.4	98116	2.05301e+08	1.979e+08	-0.506593	0.383749	7255	7518	7164	6646	6439	7004.4	35022	-250.4	75.9789	512061	153249	-0.885195	0.0458828	0.8892	0.99
7	Facial plastics	A	14301	Tissue transfer repair of wound (30.1 to 60.0 sq centimeters)	Adjacent tissue transfer or rearrangement, any area; defect 30.1 sq cm to 60.0 sq cm					3.4224e+06	3.32547e+06	3.81179e+06	4.24722e+06	4.43558e+06	3.84849e+06	1.92425e+07	294811	55067.6	-5.90785e+08	1.11071e+08	0.951445	0.0127497	4204	4516	4544	4910	5027	4640.2	23201	204	26.5812	-406828	53614.3	0.975466	0.00459596	0.681	1.17
8	Facial plastics	A	14040	Tissue transfer repair of wound (10 sq cm or less) of the forehead, cheeks, chin, mouth, neck, underarms, genitals, hands, and/or feet	Adjacent tissue transfer or rearrangement, forehead, cheeks, chin, mouth, neck, axillae, genitalia, hands and/or feet; defect 10 sq cm or less.					4.17512e+06	3.90772e+06	3.72563e+06	3.47111e+06	3.58257e+06	3.77243e+06	1.88621e+07	-162170	39370.1	3.30869e+08	7.94095e+07	-0.921821	0.0259306	8379	7635	7356	6475	6854	7339.8	36699	-421	112.37	856497	226651	-0.907694	0.033195	0.8321	1.05
9	Laryngology	E	31575	Diagnostic examination of voice box using flexible endoscope	Laryngoscopy, flexible fiberoptic; diagnostic.					4.09566e+06	3.36711e+06	2.96395e+06	3.00732e+06	3.16473e+06	3.31976e+06	1.65988e+07	-222164	109383	4.51424e+08	2.20625e+08	-0.760895	0.135205	69604	58104	58140	59663	62112	61524.6	307623	-1342.5	1572.9	2.76935e+06	3.17254e+06	-0.442025	0.456102	0.0013	0.97
10	Rhinology		31276	Exploration of nasal sinus using an endoscope	Nasal/sinus endoscopy, surgical with frontal sinus exploration, with or without removal of tissue from frontal sinus.					3.55155e+06	3.91928e+06	4.51094e+06	1.56875e+06	1.92616e+06	3.09534e+06	1.54767e+07	-560130	339161	1.13288e+09	6.84089e+08	-0.690081	0.197201	5855	6240	7061	3202	3838	5239.2	26196	-707.2	440.151	1.43166e+06	887785	-0.680085	0.206472	0.398	1.4
11	Facial plastics	A	14041	Tissue transfer repair of wound (10.1 to 30.0 sq cm) of the forehead, cheeks, chin, mouth, neck, underarms, genitals, hands, and/or feet	Adjacent tissue transfer or rearrangement, forehead, cheeks, chin, mouth, neck, axillae, genitalia, hands and/or feet; defect 10.1 sq cm to 30.0 sq cm.					2.48117e+06	2.17438e+06	2.23714e+06	2.4554e+06	2.44882e+06	2.35938e+06	1.17969e+07	21631.7	50511.2	-4.12717e+07	1.01881e+08	0.240025	0.697351	4486	3871	4066	4205	4311	4187.8	20939	-1.6	85.551	7415	172556	-0.0107971	0.986253	0.8406	1.02
12	Head & neck		60500	Removal or exploration of parathyroid glands	Parathyroidectomy or exploration of parathyroid(s)					1.46629e+06	1.40877e+06	1.41085e+06	1.86249e+06	2.19762e+06	1.6692e+06	8.34602e+06	191637	64570.5	-3.84863e+08	1.30239e+08	0.863679	0.0591688	1960	1870	1798	2272	2644	2108.8	10544	177	76.4955	-354900	154291	0.800555	0.103664	0.0892	2
13	Rhinology		31231	Diagnostic examination of nasal passages using an endoscope	Nasal endoscopy, diagnostic, unilateral or bilateral (separate procedure).					1.56117e+06	1.47352e+06	1.49548e+06	1.7265e+06	1.86578e+06	1.62449e+06	8.12246e+06	86219.3	35465.1	-1.7228e+08	7.15331e+07	0.814438	0.0932379	33396	32245	32767	38601	42188	35839.4	179197	2394	794.74	-4.79286e+06	1.60299e+06	0.866909	0.057107	0.0008	0.74
14	Laryngology	E	31579	Examination to assess movement of vocal cord flaps using an endoscope	Laryngoscopy, flexible or rigid fiberoptic, with stroboscopy.					1.32946e+06	1.08007e+06	957142	1.21338e+06	1.41845e+06	1.1997e+06	5.9985e+06	31129.9	65404.2	-6.15893e+07	1.3192e+08	0.264974	0.666615	11995	9957	10470	13064	15023	12101.8	60509	916.3	527.179	-1.83608e+06	1.06332e+06	0.708342	0.180579	0.001	0.53
15	Otology	F	69436	Incision of eardrum with insertion of eardrum tube under general anesthesia	Tympanostomy (requiring insertion of ventilating tube), general anesthesia.					1.29109e+06	1.54175e+06	989018	1.04568e+06	1.01343e+06	1.17619e+06	5.88097e+06	-105140	61873.9	2.13243e+08	1.248e+08	-0.700318	0.187831	4371	4125	3889	4011	4032	4085.6	20428	-79.2	47.388	163832	95581.7	-0.694376	0.193254	0.5555	1.41
16	Rhinology		31256	Incision of nasal sinus using an endoscope	Nasal/sinus endoscopy, surgical, with maxillary antrostomy;.					1.02136e+06	1.03508e+06	1.05994e+06	913927	991835	1.00443e+06	5.02214e+06	-18021.1	17709.9	3.73529e+07	3.5721e+07	-0.506544	0.383802	3599	3847	3956	3242	3465	3621.8	18109	-87.3	92.2941	179706	186157	-0.479295	0.413987	0.4948	1.63
17	Laryngology	E	31525	Diagnostic examination of voice box using an endoscope	Laryngoscopy direct, with or without tracheoscopy; diagnostic, except newborn.					548628	783502	700741	1.02298e+06	1.26896e+06	864962	4.32481e+06	168014	36317	-3.38019e+08	7.32514e+07	0.936517	0.0190171	4231	5918	5299	7722	9470	6528	32640	1228.2	268.017	-2.47075e+06	540591	0.935413	0.0195117	0.0219	3.18
18	Facial plastics		11042	Removal of skin and tissue first 20 sq cm or less	Debridement; skin, and subcutaneous tissue.					509299	600263	1.16564e+06	1.31743e+06	644733	847474	4.23737e+06	98803.7	121251	-1.98439e+08	2.44562e+08	0.425707	0.474821	5179	8266	14608	11483	6537	9214.6	46073	593.3	1354.87	-1.18747e+06	2.73276e+06	0.245111	0.691069	0.7767	1.15
19	Rhinology		31237	Biopsy or removal of nasal polyp or tissue using an endoscope	Nasal/sinus endoscopy, surgical; with biopsy, polypectomy or debridement (separate procedure).					689657	700878	831307	817973	945048	796973	3.98486e+06	62787.8	12746.3	-1.25846e+08	2.57092e+07	0.943382	0.0160339	4011	3961	4811	4766	5431	4596	22980	364.5	79.414	-730600	160178	0.9356	0.0194277	0.0588	2.44
20	Rhinology		30465	Widening of nasal passage	Repair of nasal vestibular stenosis (eg, spreader grafting, lateral nasal wall reconstruction)					423255	460479	747604	606740	738921	595400	2.977e+06	77759.3	32282.9	-1.56245e+08	6.51146e+07	0.811886	0.0951293	483	514	792	687	810	657.2	3286	82.7	28.79	-166149	58069.4	0.856368	0.0639181
21	Facial plastics		15004	Preparation of graft site of face, scalp, eyelids, mouth, neck, ears, eye region, genitals, hands, feet, and/or multiple fingers or toes (first 100 sq cm or 1% body area of infants and children)	Surgical preparation or creation of recipient site by excision of open wounds, burn eschar, or scar (including subcutaneous tissues), or incisional release of scar contracture, face, scalp, eyelids, mouth, neck, ears, orbits, genitalia, hands, feet and/or multiple digits; first 100 sq cm or 1% of body area of infants and children					492032	549173	607020	614664	645711	581720	2.9086e+06	37285	5836.31	-7.46221e+07	1.17718e+07	0.965156	0.00776681	3634	3988	4310	4188	4141	4052.2	20261	121.4	64.4001	-240812	129895	0.736365	0.155909
22	Facial plastics		20926	Tissue graft	Tissue grafts, other (eg, paratenon, fat, dermis).					426939	450643	585782	610737	556106	526042	2.63021e+06	41842.8	17929.7	-8.38709e+07	3.61642e+07	0.803002	0.101802	797	865	1009	954	983	921.6	4608	46.1	18.1981	-92062.1	36705.5	0.825492	0.0851824
23	Otology		21235	Obtaining ear cartilage for grafting	Graft; ear cartilage, autogenous, to nose or ear (includes obtaining graft).					268246	348417	542355	589131	547903	459210	2.29605e+06	80002.9	23378.6	-1.60907e+08	4.71547e+07	0.892224	0.0417802	979	1155	1076	1009	997	1043.2	5216	-11	25.6845	23230.2	51805.6	-0.240035	0.697339
24	Rhinology		31254	Partial removal of nasal sinus using an endoscope	Nasal/sinus endoscopy, surgical; with ethmoidectomy, partial (anterior).					278635	433153	514211	551676	492159	453967	2.26983e+06	54556.9	23126.3	-1.09587e+08	4.66458e+07	0.80607	0.0994822	891	890	927	1081	1046	967	4835	50.1	15.75	-100085	31767.8	0.878245	0.0500576
25	Rhinology	J	31288	Removal of nasal sinus tissue using an endoscope	Nasal/sinus endoscopy, surgical, with sphenoidotomy; with removal of tissue from the sphenoid sinus.					460441	585987	820141	132216	167882	433333	2.16667e+06	-103889	86960.8	2.09978e+08	1.754e+08	-0.567781	0.318058	1395	1421	1705	236	274	1006.2	5031	-342.7	159.837	692232	322392	-0.777886	0.121387
26	Head & neck	K	60240	Removal of thyroid	Thyroidectomy, total or complete.					559711	564614	289389	325602	324833	412830	2.06415e+06	-70876.7	28848.5	1.43371e+08	5.81874e+07	-0.817313	0.0911215	746	793	423	457	459	575.6	2878	-91	38.4869	184123	77628.1	-0.80671	0.0990007
27	Laryngology		31571	Injection of vocal cords using an endoscope with operating microscope or telescope	Laryngoscopy, direct, with injection into vocal cord(s), therapeutic; with operating microscope.					337017	394076	319826	402641	329494	356611	1.78305e+06	-648.222	14131.1	1.66407e+06	2.85024e+07	-0.026475	0.966295	1894	2112	1695	1987	1859	1909.4	9547	-19.5	55.3807	41240.9	111703	-0.199215	0.74804
28	Head & neck		31541	Removal of growth of tongue and/or vocal cord stripping using an endoscope with operating microscope or telescope	Laryngoscopy, direct, operative, with excision of tumor and/ or stripping of vocal cords or epiglottis; with operating microscope.					428917	311468	318524	364008	343437	353271	1.76635e+06	-11841.9	15797.5	2.42383e+07	3.18635e+07	-0.397183	0.507921	1635	1317	1301	1439	1349	1408.2	7041	-45	42.9926	92173.2	86716	-0.517204	0.372142
29	Facial plastics		15120	Skin graft of face, scalp, eyelids, mouth, neck, ears, eye region, genitals, hands, feet, and/or multiple fingers or toes (first 100 sq cm or less, or 1% body area of infants and children)	Split graft, face, eyelids, mouth, neck, ears, orbits, genitalia, and/or multiple digits; 100 sq cm or less, or each one percent of body area of infants and children (except 15050).					249467	333223	322364	447455	374960	345494	1.72747e+06	36521.7	16158.2	-7.33189e+07	3.25911e+07	0.793745	0.1089	392	498	466	538	468	472.4	2362	19.2	16.1212	-38254	32516.5	0.566591	0.319305
30	Rhinology	C	31253	Complete examination of nose and sinuses using an endoscope	Nasal/sinus endoscopy, surgical with ethmoidectomy; total (anterior and posterior), including frontal sinus exploration, with removal of tissue from frontal sinus, when performed					0	0	0	831021	880260	342256	1.71128e+06	259154	83296.4	-5.22372e+08	1.68009e+08	0.873729	0.052831	0	0	0	1260	1295	511	2555	385	126.065	-776034	254273	0.869844	0.0552542
31	Laryngology	B	31536	Biopsy of voice box using an endoscope with operating microscope or telescope	Laryngoscopy, direct, operative, with biopsy; with operating microscope.					286775	252210	235033	268101	278486	264121	1.3206e+06	-68.768	7579.17	402826	1.52872e+07	-0.00523839	0.99333	1235	1093	1071	1138	1190	1145.4	5727	-4.5	24.5972	10221.9	49612.6	-0.10504	0.866505
32	Rhinology		30930	Therapeutic fracture of nasal passages	Fracture nasal turbinate(s), therapeutic.					266267	230010	285854	267984	269113	263846	1.31923e+06	4366.51	7045.71	-8.5434e+06	1.42112e+07	0.336891	0.579315	1052	953	1057	1091	1134	1057.4	5287	30.2	17.1316	-59856	34554.5	0.713304	0.176135
33	Rhinology		31259	Removal of tissue from sphenoid sinus using an endoscope	Nasal/sinus endoscopy, surgical w ethmoidectomy; total (anterior and posterior), incl sphenoidotomy, w removal of tissue					0	0	0	560921	751217	262428	1.31214e+06	206336	60242.5	-4.15916e+08	1.21509e+08	0.892385	0.0416876	0	0	0	1016	1363	475.8	2379	374.2	109.215	-754286	220288	0.892447	0.0416519
34	Head & neck	G	11642	Removal of malignant growth (1.1 to 2.0 centimeters) of the face, ears, eyelids, nose, or lips	Excision, malignant lesion, face, ears, eyelids, nose, lips; lesion diameter 1.1 to 2.0 cm.					289427	245483	238474	213254	214497	240227	1.20114e+06	-18209	4184.32	3.69678e+07	8.43977e+06	-0.929111	0.0224143	3552	3055	2923	2585	2634	2949.8	14749	-230.6	50.1581	468070	101169	-0.935792	0.0193413
35	Head & neck		42415	Partial removal of salivary gland growth with release of facial nerve	Excision of parotid tumor or parotid gland; lateral lobe, with dissection and preservation of facial nerve.					196315	287774	301096	183520	183034	230348	1.15174e+06	-13081.8	20150.6	2.66163e+07	4.06438e+07	-0.350972	0.562481	273	406	396	296	253	324.8	1624	-15	24.5498	30579.8	49517	-0.33267	0.584379
36	Head & neck	K	60220	Total removal of thyroid lobe on one side of the neck	Total thyroid lobectomy, unilateral; with or without isthmusectomy.					168535	208492	242282	258011	259174	227299	1.13649e+06	23079.7	4704.26	-4.63245e+07	9.48849e+06	0.942962	0.0162118	293	323	394	386	376	354.4	1772	22.9	9.21068	-45834.9	18578	0.82052	0.0887783
37	Otology		69631	Repair of eardrum and ear canal with opening to ear bones	Tympanoplasty without mastoidectomy (including canalplasty, atticotomy and/or middle ear surgery), initial or revision; without ossicular chain reconstruction.					205386	220079	249927	192457	258976	225365	1.12682e+06	7955.82	9327.4	-1.58215e+07	1.88134e+07	0.441788	0.456373	216	234	290	190	274	240.8	1204	7.2	14.4296	-14281.6	29104.5	0.276825	0.652091
38	Rhinology	H	30130	Removal of nasal air passage	Excision inferior turbinate, partial or complete, any method					227895	229412	216179	165503	186750	205148	1.02574e+06	-14620	5775.44	2.96937e+07	1.16491e+07	-0.825302	0.0853189	717	762	717	548	596	668	3340	-45.6	20.3539	92643.2	41053.8	-0.791137	0.110925
39	Rhinology	C	31257	Complete examination of nose and sinuses and removal of nasal sinus using an endoscope	Nasal/sinus endoscopy, surgical with ethmoidectomy; total (anterior and posterior), including sphenoidotomy					0	0	0	439556	545808	197073	985364	153117	45635.8	-3.0864e+08	9.20474e+07	0.888585	0.0438892	0	0	0	750	959	341.8	1709	266.8	78.7871	-537794	158914	0.890301	0.0428904
40	Laryngology	B	31535	Biopsy of voice box using an endoscope	Laryngoscopy, direct, operative, with biopsy;.					181200	232825	168478	175099	178250	187170	935852	-6362.61	8736.54	1.30206e+07	1.76216e+07	-0.387601	0.519142	963	1039	881	925	880	937.6	4688	-28	18.0437	57413.6	36394.1	-0.667287	0.218513
41	Laryngology		31622	Diagnostic examination of lung airways using an endoscope	Bronchoscopy; diagnostic, (flexible or rigid), with or without cell washing or brushing.					185956	191174	178972	174191	169168	179892	899461	-5055.91	1375.91	1.03777e+07	2.77522e+06	-0.90455	0.0348885	2037	1907	1836	1720	1750	1850	9250	-76.1	15.7076	155344	31682.3	-0.941633	0.0167784
42	Facial plastics		15730	Creation of flap graft to midface	Midface flap (ie, zygomaticofacial flap) with preservation of vascular pedicle(s)					0	0	0	309666	462172	154368	771838	123401	35623.6	-2.48745e+08	7.18527e+07	0.894423	0.0405215	0	0	0	342	482	164.8	824	130.6	37.8282	-263255	76299.5	0.893823	0.0408638
43	Head & neck	G	11643	Removal of malignant growth (2.1 to 3.0 centimeters) of the face, ears, eyelids, nose, or lips	Excision, malignant lesion, face, ears, eyelids, nose, lips; lesion diameter 2.1 to 3.0 cm.					139924	140723	128259	129997	103648	128510	642552	-8327.74	2622.36	1.69256e+07	5.28931e+06	-0.877911	0.0502613	1487	1479	1414	1426	1182	1397.6	6988	-66.3	24.6443	135125	49707.6	-0.84081	0.0743969
44	Otology		69801	Incision of fluid canals of inner ear with infusion of drugs, transcanal approach	Labyrinthotomy, with or without cryosurgery including other nonexcisional destructive procedures or perfusion of vestibuloactive drugs (single or multiple perfusions); transcanal.					149144	125889	101842	117694	99843.4	118883	594413	-10679.6	3994.08	2.16596e+07	8.05606e+06	-0.839296	0.0754425	1628	1419	1184	1357	1106	1338.8	6694	-110.6	39.2578	224419	79183	-0.851882	0.0668888
45	Otology	F	69433	Incision of eardrum with insertion of eardrum tube under local or topical anesthesia	Tympanostomy (requiring insertion of ventilating tube), local or topical anesthesia.					137112	95794.5	105930	119417	120425	115736	578679	-975.087	5706.03	2.08249e+06	1.15091e+07	-0.098185	0.875188	1272	885	987	1101	1113	1071.6	5358	-10.2	52.8125	21645	106523	-0.11082	0.859189
46	Head & neck		38510	Biopsy or removal of lymph nodes of neck, open procedure	Biopsy or excision of lymph node(s); deep cervical node(s).					131596	124915	113085	74247.8	112144	111198	555988	-8957.26	6249.53	1.8178e+07	1.26053e+07	-0.637527	0.247227	325	331	339	222	349	313.2	1566	-6.1	18.573	12616.9	37461.8	-0.186301	0.764173
47	Rhinology		30802	Destruction of soft tissue in nasal passages	Cauterization and/or ablation, mucosa of turbinates, unilateral or bilateral, any method, (separate procedure); intramural.					93891.3	144814	68066.2	98175.2	115199	104029	520146	-402.285	10355.3	915438	2.08866e+07	-0.0224235	0.971452	553	609	491	725	678	611.2	3056	36.6	26.9921	-73211	54443.1	0.616431	0.268152
48	Laryngology	D	43191	Diagnostic examination of esophagus using an endoscope	Esophagoscopy, rigid, transoral; diagnostic, including collection of specimen(s) by brushing or washing when performed (separate procedure)					54382.6	67967.4	68026.5	81217.6	93565.2	73031.9	365159	9161.54	1262.06	-1.84058e+07	2.54557e+06	0.972695	0.0053939	777	909	770	823	887	833.2	4166	13.4	21.6804	-26194.6	43729.4	0.336086	0.580281
49	Rhinology		31238	Control of nasal bleeding using an endoscope	Nasal/sinus endoscopy, surgical; with control of epistaxis.					103708	65452.1	57244.2	70939.8	58204.3	71109.7	355548	-8551.92	4906.18	1.73203e+07	9.89576e+06	-0.70935	0.179674	581	379	360	456	350	425.2	2126	-38.5	27.3498	78079.7	55164.5	-0.6307	0.253948
50	Laryngology	D	43200	Diagnostic examination of esophagus using an endoscope	Esophagoscopy, rigid or flexible; diagnostic, with or without collection of specimen(s) by brushing or washing (separate procedure).					78306.8	75609	63212.1	63046.9	46478.7	65330.7	326653	-7621.84	1392.86	1.54386e+07	2.80939e+06	-0.953381	0.0119981	1430	1192	1037	897	704	1052	5260	-174.7	9.37568	353422	18910.7	-0.995708	0.000337377
51	Rhinology	H	31240	Removal of nasal breathing passages using an endoscope	Nasal/sinus endoscopy, surgical; with concha bullosa resection.					53348.6	27759	47718.7	62021.5	81229	54415.3	272077	9002.31	4909.01	-1.81033e+07	9.90147e+06	0.726994	0.164042	180	176	280	339	465	288	1440	73.3	12.2108	-147558	24629.2	0.960804	0.00926016
52	Laryngology	E	31526	Diagnostic examination of voice box using an endoscope with operating microscope or telescope	Laryngoscopy direct, with or without tracheoscopy; diagnostic, with operating microscope.					49005.1	34247.6	47429.8	44119.5	29723.9	40905.2	204526	-2869.05	2617.52	5.82778e+06	5.27954e+06	-0.534749	0.353144	507	369	480	427	327	422	2110	-30.2	21.0773	61335.4	42513	-0.637409	0.247343
53	Head & neck		42826	Removal of tonsils patient age 12 or over						0	0	6851.1	0	0	1370.22	6851.1	-4.54747e-14	1118.78	1370.22	2.25658e+06	-2.34674e-17	1	0	0	12	0	0	2.4	12	-8.88178e-17	1.95959	2.4	3952.5	-2.61682e-17	1
	* ENT subspecialty and procedure group were assigned by this manuscript's authors to relate similar CPT (HCPCS) codes together. These are not officially defined classifications.				ENT Subspecialty Aggregate Analysis
	SE = Standard error								Category:	Total Medicare Payment for Procedures													Total Number of Services for Procedures
	HCPCS = Healthcare Common Procedure Coding System				ENT Subspecialty*	# of HCPCS codes	HCPCS codes for procedures in specialty		Statistic:	Annual Data					5-year Analytics								Annual Data					5-year Analytics
	Slope, intercept, R and p-values refer to fitted linear regression line								Year:	2015	2016	2017	2018	2019	Mean	Sum	Slope	Slope SE	Intercept	Intercept SE	R	p	2015	2016	2017	2018	2019	Mean	Sum	Slope	Slope SE	Intercept	Intercept SE	R	p
	Slope reported in USD/yr
	Intercept reported in USD ("$")				Facial plastics	11	14060, 30520, 15260, 14301, 14040, 14041, 11042, 15004, 20926, 15120, 15730,			2.66481e+07	2.67726e+07	2.68884e+07	2.91065e+07	2.82506e+07	2.75333e+07	1.37666e+08	553876	238017	-1.08963e+09	4.80081e+08	0.802184	0.102424	57685	60708	66950	62893	58957	61438.6	307193	472.9	1304.3	-892401	2.63078e+06	0.204889	0.740964
					Head & neck	9	60500, 60240, 31541, 11642, 42415, 60220, 11643, 38510, 42826,			3.38072e+06	3.29224e+06	3.04881e+06	3.41113e+06	3.73838e+06	3.37426e+06	1.68713e+07	83422.5	76820.5	-1.64889e+08	1.54947e+08	0.531197	0.35697	10271	9574	9000	9083	9246	9434.8	47174	-254.1	118.518	521955	239052	-0.777873	0.121397
					Otology	6	69930, 69436, 21235, 69631, 69801, 69433,			6.21554e+06	7.02594e+06	8.26618e+06	1.05026e+07	1.14473e+07	8.69151e+06	4.34576e+07	1.39402e+06	132537	-2.80305e+09	2.67328e+08	0.986711	0.00183536	10092	9636	9617	10255	10199	9959.8	49799	83.3	102.438	-158056	206617	0.424981	0.475658
					Rhinology	17	31267, 30140, 31276, 31231, 31256, 31237, 30465, 31254, 31288, 31253, 30930, 31259, 30130, 31257, 30802, 31238, 31240,			1.52763e+07	1.77825e+07	2.00057e+07	1.73104e+07	1.91899e+07	1.79129e+07	8.95647e+07	735518	514211	-1.46563e+09	1.03716e+09	0.636764	0.247976	70216	71454	76753	80716	88274	77482.6	387413	4537.8	596.454	-9075260	1.20305e+06	0.975051	0.00471294
					Laryngology	10	31575, 31579, 31525, 31571, 31536, 31535, 31622, 43191, 43200, 31526,			7.14638e+06	6.47879e+06	5.70281e+06	6.4521e+06	6.9773e+06	6.55148e+06	3.27574e+07	-36485.1	204721	8.0142e+07	4.12923e+08	-0.102354	0.869907	94673	82600	81679	88366	94202	88304	441520	482.4	2231.99	-884697	4.50193e+06	0.123822	0.842748
					Total	53	All			5.86671e+07	6.13521e+07	6.39119e+07	6.67826e+07	6.96036e+07	6.40634e+07	3.20317e+08	2.73035e+06	33613.3	-5.44306e+09	6.7798e+07	0.999773	4.11e-06	242937	233972	243999	251313	260878	246620	1233099	5322.3	2020.33	-1.04885e+07	4.07501e+06	0.835575	0.0780318
					Group Aggregate Analysis
									Category:	Total Medicare Payment for Procedures													Total Number of Services for Procedures
					Group*	# of HCPCS codes	HCPCS codes for procedures in group		Statistic:	Annual Data					5-year Analytics								Annual Data					5-year Analytics
									Year:	2015	2016	2017	2018	2019	Mean	Sum	Slope	Slope SE	Intercept	Intercept SE	R	p	2015	2016	2017	2018	2019	Mean	Sum	Slope	Slope SE	Intercept	Intercept SE	R	p
					A	4	14060, 14301, 14040, 14041,			1.73319e+07	1.697e+07	1.64926e+07	1.73641e+07	1.71317e+07	1.7058e+07	8.52902e+07	-622.209	129296	1.8313e+07	2.60791e+08	-0.00277835	0.996462	31019	30065	29123	28623	28973	29560.6	147803	-553.4	156.492	1.14577e+06	315645	-0.898063	0.038466
					B	2	31536, 31535,			467975	485034	403511	443200	456735	451291	2.25646e+06	-6431.38	10616.5	1.34234e+07	2.14136e+07	-0.330142	0.587416	2198	2132	1952	2063	2070	2083	10415	-32.5	27.5642	67635.5	55596.9	-0.562725	0.323367
					C	2	31253, 31257,			0	0	0	1.27058e+06	1.42607e+06	539329	2.69665e+06	412271	128320	-8.31012e+08	2.58822e+08	0.880235	0.0488504	0	0	0	2010	2254	852.8	4264	651.8	202.965	-1.31383e+06	409381	0.880146	0.0489043
					D	2	43191, 43200,			132689	143576	131239	144264	140044	138363	691813	1539.7	2033.64	-2.9672e+06	4.10186e+06	0.400525	0.504018	2207	2101	1807	1720	1591	1885.2	9426	-161.3	18.1731	327227	36655.2	-0.981486	0.0030155
					E	4	31575, 31579, 31525, 31526,			6.02275e+06	5.26493e+06	4.66926e+06	5.2878e+06	5.88186e+06	5.42532e+06	2.71266e+07	-25889.3	197898	5.7644e+07	3.9916e+08	-0.0753154	0.904196	86337	74348	74389	80876	86932	80576.4	402882	771.8	2196.88	-1.47614e+06	4.4311e+06	0.198785	0.748576
					F	2	69436, 69433,			1.4282e+06	1.63755e+06	1.09495e+06	1.16509e+06	1.13386e+06	1.29193e+06	6.45965e+06	-106115	59243.5	2.15326e+08	1.19494e+08	-0.71887	0.171188	5643	5010	4876	5112	5145	5157.2	25786	-89.4	92.9177	185477	187415	-0.485601	0.406955
					G	2	11642, 11643,			429352	386206	366733	343252	318145	368737	1.84369e+06	-26536.7	2238.85	5.38934e+07	4.51575e+06	-0.989491	0.00129117	5039	4534	4337	4011	3816	4347.4	21737	-296.9	30.1624	603195	60837.6	-0.984869	0.00222911
					H	3	30140, 30130, 31240,			4.37182e+06	4.42057e+06	5.0686e+06	3.64249e+06	3.96762e+06	4.29422e+06	2.14711e+07	-158649	173338	3.24289e+08	3.49624e+08	-0.467204	0.427549	10839	12001	13660	14376	15317	13238.6	66193	1133.1	89.7369	-2.27222e+06	180999	0.990723	0.00107117
					I	0				0	0	0	0	0	0	0							0	0	0	0	0	0	0
					J	2	31267, 31288,			2.91496e+06	4.89925e+06	5.36641e+06	5.21372e+06	5.64261e+06	4.80739e+06	2.4037e+07	576975	218778	-1.15895e+09	4.41275e+08	0.835852	0.0778384	8956	9815	10871	9463	10400	9901	49505	253.6	233.74	-501610	471454	0.530855	0.35734
					K	2	60240, 60220,			728246	773107	531671	583613	584007	640129	3.20064e+06	-47797	26273.5	9.70467e+07	5.29937e+07	-0.724243	0.166452	1039	1116	817	843	835	930	4650	-68.1	31.339	138288	63210.7	-0.781984	0.118121
